# Supplementary material for: Botulinum Toxin Treatment of Adult Muscle Stem Cells from Children with Cerebral Palsy and hiPSC-Derived Neuromuscular Junctions
Source: Cells. 2023 Aug 15;12(16):2072. doi: 10.3390/cells12162072 (PMC10453788; doi:10.3390/cells12162072)
Supplement: Supplementary file 1 [file cells-12-02072-s001.zip]

Archive with 1 entries (1 files):
- cells-2482679-supplementary.pdf
